# Supplementary material for: Liquid-Exfoliated Antimony Nanosheets Hybridized with Reduced Graphene Oxide for Photoelectrochemical Photodetectors
Source: Nanomaterials (Basel). 2025 Sep 3;15(17):1355. doi: 10.3390/nano15171355 (PMC12430401; doi:10.3390/nano15171355)
Supplement: Supplementary file 1 [file nanomaterials-15-01355-s001.zip]

Archive with 1 entries (1 files):
- nanomaterials-3756845-supplementary.pdf
